# Supplementary material for: Neoadjuvant Treatment Lowers the Risk of Mesopancreatic Fat Infiltration and Local Recurrence in Patients with Pancreatic Cancer
Source: Cancers (Basel). 2021 Dec 23;14(1):68. doi: 10.3390/cancers14010068 (PMC8750596; doi:10.3390/cancers14010068)
Supplement: Supplementary file 1 [file cancers-14-00068-s001.zip]

Archive with 1 entries (1 files):
- cancers-1498327-supplementary.pdf
